# Supplementary material for: Antimicrobial Activity and Immunomodulatory Properties of Acidocin A, the Pediocin-like Bacteriocin with the Non-Canonical Structure
Source: Membranes (Basel). 2022 Dec 11;12(12):1253. doi: 10.3390/membranes12121253 (PMC9780942; doi:10.3390/membranes12121253)
Supplement: Supplementary file 1 [file membranes-12-01253-s001.zip]

Archive with 2 entries (2 files):
- membranes-2102677-supplementary-Figures S1-S7, Tables S1-S3.pdf
- membranes-2102677-supplementary-Table S4.xls
