# Supplementary material for: Antimicrobial Activity and Immunomodulatory Properties of Acidocin A, the Pediocin-like Bacteriocin with the Non-Canonical Structure
Source: Membranes (Basel). 2022 Dec 11;12(12):1253. doi: 10.3390/membranes12121253 (PMC9780942; doi:10.3390/membranes12121253)
Supplement: Supplementary file 1 [file membranes-12-01253-s001.zip › membranes-2102677-supplementary-Table S4.xls]

## Sheet: Summary
Analyte Sample	sCD40L	EGF	Eotaxin	FGF-2	FLT-3L	Fractalkine	G-CSF	GM-CSF	GROa	IFNa2	IFNg	IL-1a	IL-1b	IL-1RA	IL-2	IL-3	IL-4	IL-5	IL-6	IL-7	IL-8	IL-9	IL-10	IL-12 (p40)	IL-12 (p70)	IL-13	IL-15	IL-17A	IL-17E/IL-25	IL-17F	IL-18	IL-22	IL-27	IP-10	MCP-1	MCP-3	M-GSF	MDC	MIG	MIP-1a	MIP-1b	PDGF-AA	PDGF-AB/BB	RANTES	TGF-a	TNFa	TNFb	VEGFa
	pg/ml	pg/ml	pg/ml	pg/ml	pg/ml	pg/ml	pg/ml	pg/ml	pg/ml	pg/ml	pg/ml	pg/ml	pg/ml	pg/ml	pg/ml	pg/ml	pg/ml	pg/ml	pg/ml	pg/ml	pg/ml	pg/ml	pg/ml	pg/ml	pg/ml	pg/ml	pg/ml	pg/ml	pg/ml	pg/ml	pg/ml	pg/ml	pg/ml	pg/ml	pg/ml	pg/ml	pg/ml	pg/ml	pg/ml	pg/ml	pg/ml	pg/ml	pg/ml	pg/ml	pg/ml	pg/ml	pg/ml	pg/ml
Control	15.86	<4.94↓	<4.09↓	<12.00↓	<1.35↓	<19.20↓	<3.18↓	<1.39↓	311.89	<3.89↓	<1.79↓	<2.78↓	2.28	261.2	<0.85↓	<0.68↓	<0.33↓	<0.26↓	4.48	<0.20↓	12488	<4.87↓	<1.23↓	<3.18↓	<1.58↓	<2.90↓	<1.45↓	<2.00↓	<19.97↓	<14.61↓	<0.20↓	<7.95↓	<11.45↓	19.67	464.5	52.14	<23.43↓	463.06	205.59	11.73	34.63	12.5	86.09	<2.79↓	<0.53↓	67.34	<0.49↓	5.44
AcdA	18.8	<4.94↓	<4.09↓	16.46	<1.35↓	<19.20↓	<3.18↓	<1.39↓	876.42	<3.89↓	<1.79↓	6.14	4.57	138.58	<0.85↓	<0.68↓	<0.33↓	<0.26↓	26.69	<0.20↓	28562	<4.87↓	<1.23↓	3.24	<1.58↓	<2.90↓	<1.45↓	<2.00↓	<19.97↓	<14.61↓	<0.20↓	10.03	16.01	25.52	1450	78.11	23.71	142.67	367.64	27.27	115.4	22.35	122.35	2.82	0.66	132.4	0.89	40.51
AviA	45.71	6.51	<4.09↓	33.02	<1.35↓	<19.20↓	190.3	12.72	4832	4.69	<1.79↓	10.22	17.13	253.61	0.86	<0.68↓	<0.33↓	<0.26↓	2787	<0.20↓	>36420↑	6.5	4.28	19.93	<1.58↓	7.71	1.55	<2.00↓	<19.97↓	<14.61↓	<0.20↓	15.81	31.07	21.71	3950	227.15	261.13	2303	729.91	6628	3805	10.87	99.49	638.27	2.38	17982	7.81	<1.52↓
	Table S4. Absolute levels of 48 cytokines, chemokines and growth factors assessed by multiplex xMAP technology. Values highlighted in black indicate the values fall below the low detectable limit, in red - above the detectable maximun, while in blue indicate the data are in the detectable range.
